# Supplementary material for: Drug shortages: clinical implications and burdens – a trinational multiple-methods study including key stakeholders
Source: J Pharm Policy Pract. 2025 Sep 23;18(1):2555731. doi: 10.1080/20523211.2025.2555731 (PMC12459160; doi:10.1080/20523211.2025.2555731)
Supplement: Supplemental Material [file JPPP_A_2555731_SM4688.zip]

Archive with 3 entries (2 files):
- Supplemental material/
- Supplemental material/Supplement 1 new.jpg
- Supplemental material/Supplement 3.jpg
